# Supplementary material for: Influence of Climate Warming on Grapevine (Vitis vinifera L.) Phenology in Conditions of Central Europe (Slovakia)
Source: Plants (Basel). 2021 May 20;10(5):1020. doi: 10.3390/plants10051020 (PMC8161217; doi:10.3390/plants10051020)
Supplement: Supplementary file 1 [file plants-10-01020-s001.zip]

Archive with 3 entries (3 files):
- Supplementary Interphase intervals.xlsx
- Supplementary METEODATA.xlsx
- Supplementary Phenophases.xlsx
