# Supplementary material for: Influence of Climate Warming on Grapevine (Vitis vinifera L.) Phenology in Conditions of Central Europe (Slovakia)
Source: Plants (Basel). 2021 May 20;10(5):1020. doi: 10.3390/plants10051020 (PMC8161217; doi:10.3390/plants10051020)
Supplement: Supplementary file 1 [file plants-10-01020-s001.zip › Supplementary Interphase intervals.xlsx]

## Sheet: Pinot Blanc
Table S6 Pinot Blanc interphase intervals
Years	Interval
	Budburst - beginning of flowering			Beginning of flowering - end of flowering			End of flowering - berry softening			Berry softening - harvest
	days	Ø t oC	GDD	days	Ø t oC	GDD	days	Ø t oC	GDD	days	Ø t oC	GDD
1985	59	14.22	283.6	13	2021-09-14	63.7	67	2021-07-19	650.6	43	14.44	193.8
1986	48	15	282.8	15	14.87	73.1	57	20.67	609.2	49	17.67	375.8
1987	56	14.93	281.3	12	2021-01-19	108.1	52	19.57	497.8	48	16.34	315.3
1988	53	2021-03-15	280.6	13	17.65	99.5	57	20.95	624.4	47	15.34	251.1
1989	60	2021-12-14	257.8	15	15.19	77.8	57	2021-12-19	520.1	44	17.16	315.2
1990	66	13	227	17	16.48	110.1	58	2021-05-20	582.9	47	14.94	233.9
1991	70	1953-12-01	230.2	11	2021-03-18	88.3	53	20.44	553.1	55	2021-03-15	282.2
1992	43	15.21	227.9	12	2021-06-17	91.2	60	21.27	676.1	46	18.28	381.1
1993	34	17.73	262.7	10	2021-11-20	101.1	64	2021-06-19	579.8	50	16.94	346.9
1994	56	2021-12-14	247.3	12	16.72	80.6	58	22.26	711	48	17.34	352.4
1995	53	14.99	268.2	10	18.28	82.8	57	20.77	613.7	39	15.25	204.7
1996	41	16.39	261.9	9	22.33	111	65	2021-11-18	527.3	47	14.53	218.8
1997	43	2021-09-15	253.7	11	18.98	98.8	59	19.53	562	43	16.21	267.1
1998	47	14.61	219.6	12	19.55	114.6	62	20.62	658.6	49	14.18	205.3
1999	56	2021-09-13	233.2	12	19.71	116.5	61	19.82	599	53	16.57	350.7
2000	36	17.24	260.6	10	2021-09-17	70.9	61	19.38	572.3	51	2021-08-19	463.2
2001	46	2021-12-15	242.4	13	15.66	73.6	64	20.36	662.8	47	15.69	268.6
2002	42	2021-08-16	255.3	14	16.56	91.8	42	21.92	500.6	57	2021-06-19	516.4
2003	36	16.47	233	8	21.16	89.3	55	2021-05-21	632.5	57	19.69	552.1
2004	56	14.16	236.9	11	18.14	89.5	62	19.87	612.2	44	2021-02-15	221.1
2005	48	14.52	231.1	12	15.96	71.5	57	19.99	569.2	54	16.87	371.1
2006	55	14.38	241.3	10	21.35	113.5	58	2021-09-21	643.2	51	16.25	319.1
2007	48	2021-08-14	232.3	12	2021-07-18	104.4	48	21.57	555.2	59	18.68	485.5
2008	51	14.66	240.6	12	19.55	114.6	53	20.53	558.3	63	2021-01-16	388.5
2009	44	15.49	241.8	12	2021-02-16	72.2	60	20.49	629.5	61	2021-12-19	556.4
2010	58	14.48	269.3	11	20.83	119.1	42	21.57	486	51	16.89	351.6
2011	50	14.13	216.9	13	19.85	128	50	19.49	474.6	52	2021-03-20	535.8
2012	42	15.67	239.5	12	2021-02-17	86.4	53	21.52	610.3	55	19.49	525.4
2013	53	15.93	314.4	11	21.27	124	40	20.92	436.6	51	2021-04-19	479.5
2014	64	13.59	243.6	12	21.18	134.2	46	2021-05-20	483.2	48	18.16	391.9
2015	49	2021-01-14	209.8	11	2021-08-21	129.3	52	2021-01-21	579	45	2021-01-21	498.1
2016	55	2021-02-13	200.7	13	2021-06-17	99.2	54	2021-02-21	603.8	71	2021-09-14	381
2017	61	2021-01-12	194.5	17	2021-02-19	156.3	46	2021-01-21	510.4	48	2021-02-19	443.2
2018	36	17	251.2	12	2021-09-19	118.3	50	2021-09-19	495	69	2021-07-19	679.9

## Sheet: Welschriesling
Table S7 Welschriesling interphase intervals
Years	Interval
	Budburst - beginning of flowering			Begining of flowering - end of flowering			End of flowering - berry softening			Berry softening - harvest
	days	Ø t oC	GDD	days	Ø t oC	GDD	days	Ø t oC	GDD	days	Ø t oC	GDD
1985	60	14.54	306.4	13	16.48	84.2	66	19.52	628.5	40	13.78	161.1
1986	42	16.84	287.2	10	20.41	104.1	61	20.83	660.5	50	2021-06-15	281
1987	54	15.46	298.2	10	2021-09-22	122.9	57	2021-01-19	518.6	46	2021-04-15	259.1
1988	51	15.94	304.6	12	17.26	87.1	63	20.59	667.2	56	13.45	207.2
1989	59	14.27	262.7	15	16.59	98.9	60	19.68	580.7	51	13.48	196.6
1990	65	2021-08-13	260.4	13	18.44	109.7	63	20.13	638.5	55	1939-12-01	160.6
1991	71	13.28	285.9	11	19.57	105.3	57	19.57	545.5	53	13.16	210.4
1992	45	2021-02-16	271.1	11	19.56	105.2	63	21.58	729.7	50	15.64	289.4
1993	35	2021-02-18	280.8	8	21.46	91.7	69	19.36	645.7	45	15.19	237.4
1994	56	14.79	277.3	12	18.33	100	59	2021-03-22	709.9	50	2021-12-15	295.3
1995	55	14.97	277.4	10	2021-12-18	81.2	57	21.27	642.5	43	13.33	156
1996	42	16.98	293.3	8	21.91	95.3	70	18.16	571.3	52	1989-12-01	169.5
1997	43	16.51	279.9	12	18.28	99.4	61	19.66	589.1	42	14.85	205.5
1998	47	15.91	280.3	13	17.53	97.9	65	20.26	666.9	50	13.37	172.3
1999	56	14.89	285.9	10	19.65	96.5	64	19.66	618.1	57	14.79	300
2000	37	17.21	266.7	9	17.79	70.1	64	19.57	612.2	48	18.18	392.8
2001	49	15.78	283.4	12	17.15	85.8	63	20.85	683.6	48	14.93	237.8
2002	45	16.38	286.9	12	2021-03-18	96.3	53	21.81	625.9	40	2021-05-18	340
2003	41	17.56	310.1	6	2021-12-22	72.7	50	21.37	568.3	59	19.57	564.7
2004	56	14.85	274.5	11	17.89	86.8	63	19.93	625.9	49	1987-12-01	162.6
2005	55	2021-02-15	283	10	2021-12-21	111.2	66	2021-05-19	626.7	49	14.67	239.8
2006	57	14.75	271.4	10	22.93	129.3	57	20.84	617.8	58	14.92	299.9
2007	47	15.74	274.8	12	2021-06-18	103.2	59	2021-06-21	684.4	58	16.64	389.3
2008	55	15.34	296.4	11	18.25	90.8	57	20.79	615.2	70	14.47	328.7
2009	47	15.97	280.6	13	14.77	62	64	21.25	719.9	56	17.88	442.4
2010	56	15.72	324.5	11	2021-11-18	89.2	44	21.83	520.5	54	15.76	313.6
2011	50	2021-03-15	268.1	12	2021-04-19	112.7	62	2021-05-19	591	58	2021-01-18	475.9
2012	45	16	271.5	12	18	96.3	59	22	707.2	53	2021-04-18	449.3
2013	49	2021-01-16	299.2	12	2021-09-22	154.2	61	2021-05-21	701.6	53	2021-06-13	215.8
2014	68	2021-04-14	311.4	11	2021-04-19	103.7	37	2021-07-20	394.1	63	2021-05-17	476.4
2015	54	2021-09-14	270.8	12	2021-07-21	140.5	54	2021-09-21	644.8	48	19	434
2016	55	2021-07-13	231.9	12	2021-09-17	94.5	52	2021-02-21	581.6	78	2021-02-14	374.2
2017	52	13.41	226.5	12	18.69	104.3	49	21.47	561.8	45	18.71	391.8
2018	40	16.97	278.7	8	20.38	83	58	20.24	594.2	80	17.44	617.7
