# Supplementary material for: Influence of Climate Warming on Grapevine (Vitis vinifera L.) Phenology in Conditions of Central Europe (Slovakia)
Source: Plants (Basel). 2021 May 20;10(5):1020. doi: 10.3390/plants10051020 (PMC8161217; doi:10.3390/plants10051020)
Supplement: Supplementary file 1 [file plants-10-01020-s001.zip › Supplementary METEODATA.xlsx]

## Sheet: PGS, GDD, HI
Table S1 Bioclimatic indices
Year	Beginning of PGS	JD	End of PGS	JD	Average temperature in PGS	Length of PGS (days)	GDD	HI
1985	31.3.	90	12.10.	285	2021-01-16	196	1216.7	1772
1986	3.4.	93	20.10.	293	16.82	201	1419.7	2082.7
1987	17.4.	106	27.9.	270	17.24	164	1194.3	1813.1
1988	18.4.	109	20.10.	294	16.82	189	1286	1911.8
1989	4.4.	94	2.10.	275	16.39	182	1175.1	1837.2
1990	28.3.	87	21.10.	294	15.55	207	1185.8	1800.8
1991	11.4.	101	18.10.	291	15.78	190	1155.9	1705.3
1992	22.4.	113	11.10.	285	18.21	172	1413.6	2108.3
1993	21.4.	111	25.10.	298	17.24	187	1365.7	1999
1994	21.4.	111	5.10.	278	18.27	167	1382.5	2065.6
1995	18.4.	108	21.10.	294	2021-06-16	186	1237.5	1808.3
1996	4.4.	95	20.10.	294	2021-08-15	199	1194.5	1767.7
1997	25.4.	115	12.10.	285	2021-02-17	170	1225.3	1845.3
1998	1.4.	91	20.10.	293	2021-08-16	202	1254.9	1843.2
1999	25.3.	84	13.10.	286	16.55	202	1343.3	1960.5
2000	12.4.	103	5.11.	279	17.13	207	1504.2	2140
2001	31.3.	90	24.10.	297	16.32	207	1346.1	1891.9
2002	13.4.	103	5.10.	278	17.94	175	1393	2076.6
2003	25.3.	84	12.10.	285	17.54	201	1588	2335.2
2004	18.4.	109	10.10.	284	16.65	175	1167.3	1828.8
2005	11.4.	101	12.10.	285	16.89	184	1282.4	1907.3
2006	15.4.	105	15.10.	288	17.29	183	1334.1	1996.2
2007	9.4.	99	12.10.	285	17.82	186	1465.4	2188.6
2008	24.4.	115	23.10.	295	17.14	182	1314.2	2009.2
2009	31.3.	90	12.10.	285	2021-05-18	195	1571.3	2333.9
2010	24.3.	83	8.10.	281	16.27	198	1273.9	1893.8
2011	31.3.	90	13.10.	286	17.45	196	1476.7	2229.5
2012	22.4.	113	23.10.	297	18.34	184	1548	2346.7
2013	14.4.	104	10.11.	314	16.77	210	1563	2151.4
2014	16.3.	75	24.10.	297	16.16	222	1397.7	1980.3
2015	11.4.	101	20.10.	293	17.87	192	1530.2	2210.6
2016	3.4.	94	5.10.	279	16.91	185	1306.6	2132.2
2017	29.3.	88	23.10.	296	16.13	208	1356.7	2137.4
2018	3.4.	93	5.11.	309	17.51	216	1646.7	2477.5
minimum value
maximum value
PGS - Principal growing season
JD - Julian days
GDD - Growth degree days
HI - Huglin Index

## Sheet: Monthly, year, season av. temp.
Table S2 Monthly. year. and season temperature averages oC
Year	I.	II	III.	IV.	V.	VI.	VII.	VIII.	IX.	X.	XI.	XII	Year average	IV.-IX. Average
1985	-6.57	-4.94	2028-04-01	1939-10-01	15.37	16.14	2021-06-20	19.65	2021-06-15	1996-08-01	1953-02-01	1974-02-01	1973-08-01	2021-01-16
1986	-1.36	-3.59	2021-06-03	1988-11-01	17.86	18.38	19.78	20.53	15.45	1948-09-01	2027-04-01	-2.82	1953-09-01	2021-03-17
1987	-5.28	0.23	-0.13	1933-10-01	13.77	18.38	21.69	17.13	16.86	2021-08-10	1936-04-01	0.7	2021-11-09	2021-04-16
1988	2029-01-01	2021-06-02	1951-03-01	1974-09-01	15.97	17.54	21.61	19.43	2021-09-14	2021-03-09	-1.04	0.99	1964-09-01	2021-05-16
1989	-1.7	2029-02-01	1936-07-01	1984-11-01	14.96	16.29	19.78	18.91	15.85	2026-10-01	2021-06-02	-0.52	1987-09-01	2021-03-16
1990	-1.05	1993-03-01	2021-01-08	1968-09-01	15.98	17.18	19.52	20.58	13.17	1943-09-01	1969-04-01	-0.97	2021-06-10	16
1991	-1.42	-3.33	2021-05-06	1951-08-01	1951-12-01	17.41	2021-07-21	2021-07-18	15.67	1934-08-01	1972-04-01	-3.6	1982-08-01	2021-06-15
1992	-0.45	1989-01-01	2021-07-04	1973-10-01	15.35	19.27	20.63	23.62	14.93	2021-08-01	2022-04-01	-1.22	2018-10-01	2021-04-17
1993	-1.03	-2.53	1955-03-01	1963-10-01	2021-02-18	18.61	2021-08-18	20.26	14.38	2021-07-10	2021-04-01	1959-01-01	1961-09-01	2021-08-16
1994	2017-02-01	2021-05-01	2021-01-07	1956-10-01	14.66	2021-06-18	22.77	19.99	16.92	1979-07-01	1993-04-01	0.56	1964-10-01	2021-03-17
1995	-1.86	2025-04-01	2021-03-04	2021-10-01	14.38	17.59	22.14	18.97	13.26	1938-10-01	1939-01-01	-0.5	1957-09-01	2021-01-16
1996	-2.8	-2.81	1935-01-01	1934-11-01	16.32	18.95	18.28	19.25	1965-11-01	1988-09-01	2029-06-01	-3.39	1972-08-01	16
1997	-2.98	0.78	1935-04-01	2025-07-01	2021-03-16	18.69	18.84	19.89	14.75	1979-06-01	1969-04-01	1983-01-01	2029-09-01	2021-09-15
1998	2021-01-02	1939-04-01	1931-03-01	1934-11-01	14.31	19.53	2021-09-19	19.82	14.13	1988-09-01	1959-01-01	-3.48	1975-09-01	2021-05-16
1999	-0.97	-0.19	2021-03-06	1979-11-01	15.22	18.79	20.75	18.39	17.24	1939-09-01	1995-02-01	-0.87	1995-09-01	17
2000	-3.19	1933-02-01	1987-04-01	13.56	16.81	19.92	18.74	2021-05-21	14.63	1952-12-01	1971-07-01	1959-01-01	1993-10-01	2021-05-17
2001	0.02	1969-01-01	1995-05-01	1934-10-01	16.98	17.26	20.72	20.93	13.42	1946-12-01	2024-02-01	-6.11	1971-09-01	2021-06-16
2002	-1.68	1975-03-01	1956-06-01	2026-10-01	17.76	19.78	21.89	2021-08-20	14.25	1941-08-01	2026-06-01	-1.79	1949-10-01	2021-03-17
2003	-3.06	-3.66	1969-04-01	1982-09-01	18.38	21.18	21.63	2021-11-22	15.52	2021-01-07	2022-06-01	0.25	2021-09-10	2021-01-18
2004	-3.73	0.79	1987-04-01	1957-11-01	2021-04-13	17.68	20.17	19.89	14.55	1996-10-01	1946-05-01	0.19	1967-09-01	2021-02-16
2005	-0.75	-2.95	1979-02-01	2023-11-01	15.78	18.52	20.29	18.33	2021-01-16	2016-10-01	2021-09-03	-0.16	1944-09-01	2021-07-16
2006	-3.41	-1.64	2027-03-01	1965-11-01	14.56	18.71	22.14	2021-07-17	2021-03-17	1931-11-01	2021-01-07	1946-01-01	2021-04-10	17
2007	1969-03-01	1991-03-01	1991-07-01	1937-12-01	2021-06-17	20.36	2021-02-22	21.45	13.13	1945-09-01	1998-02-01	-1.46	2014-11-01	2021-08-17
2008	2021-09-01	1935-03-01	1935-05-01	2019-11-01	16.17	20.31	2021-11-20	19.97	2021-01-14	1975-10-01	1931-06-01	1941-02-01	1994-10-01	17
2009	-2.43	0.75	1965-04-01	2021-05-14	16.53	17.81	22.46	21.19	2021-04-17	1969-09-01	2019-06-01	0.56	1982-10-01	2021-03-18
2010	-2.3	0.31	2021-05-05	1982-10-01	2021-07-15	19.25	2021-04-22	19.27	13.31	1936-07-01	1961-07-01	-2.98	1964-09-01	2021-07-16
2011	-1.44	-0.78	1945-05-01	1965-12-01	15.58	19.45	19.63	21.25	17.94	1951-09-01	1937-02-01	0.95	2027-10-01	2021-08-17
2012	0.24	-3.33	2021-09-06	2021-05-11	16.68	20.13	21.89	21.33	2021-07-17	2016-10-01	1967-06-01	-2.5	2021-06-10	2021-01-18
2013	-1.16	1943-01-01	1982-02-01	2029-11-01	15.51	2021-07-19	21.56	21.79	13.71	1946-11-01	1961-06-01	2019-01-01	1954-10-01	2021-02-17
2014	2021-01-02	2026-04-01	2021-11-09	2014-12-01	14.81	2021-07-19	21.37	18.31	16.16	2021-11-01	2021-02-07	1945-02-01	1955-11-01	17
2015	-1.16	0.68	1946-05-01	2021-08-10	15.27	2021-06-19	22.91	22.95	16.53	2029-09-01	1945-05-01	1983-01-01	11	2021-09-17
2016	-2.09	1967-04-01	2021-06-06	2015-11-01	14.88	19.68	20.97	18.57	2021-11-16	1941-08-01	1944-03-01	-2.09	1998-09-01	2021-09-16
2017	-8.67	1956-01-01	2029-07-01	1984-08-01	15.64	20.46	20.49	21.32	14.68	2021-06-09	1938-04-01	-0.13	1961-09-01	2021-09-16
2018	1972-01-01	-0.65	1993-02-01	14.65	18.37	20	20.98	21.62	2021-05-15	2018-11-01	1995-05-01	-0.5	2021-04-11	2021-05-18
minimum value
maximum value

## Sheet: Monthly average maximum temp.
Table S3 Monthly average maximum temperature oC
Year	III.	IV.	V.	VI.	VII.	VIII.	IX.	X.
1985	1994-07-01	2021-02-16	21.15	21.15	26.42	26.27	21.84	15.93
1986	1956-08-01	2021-12-18	23.81	2021-09-24	2021-07-26	27.22	23.25	16.64
1987	1958-04-01	15.62	2021-01-19	24.45	2021-08-28	23.47	24.22	15.89
1988	8	16.29	21.87	23.64	28.62	27	21.16	15.65
1989	13.23	17.85	21.44	22.69	2021-06-26	25.29	22.54	16.88
1990	14.85	14.94	22.62	23.61	26.18	28.89	19.64	15.69
1991	2021-09-11	14.57	17.84	23.84	27.34	25.61	22.31	13.59
1992	1959-10-01	2021-01-17	2021-05-22	2021-09-25	27.65	32.47	21.89	1962-12-01
1993	1997-08-01	2021-07-16	25.71	25.17	25.58	2021-11-28	21.29	15.64
1994	1943-12-01	16.27	20.96	24.92	30.37	27.68	23.48	1987-12-01
1995	1937-08-01	15.68	19.88	23.34	29.13	26.64	18.83	17.25
1996	2015-06-01	2021-02-17	22.67	25.79	2021-01-25	25.93	2021-03-16	2021-05-15
1997	1946-10-01	2021-04-13	22.25	24.94	25.14	27.56	22.31	2021-02-14
1998	1994-09-01	16.38	20.35	25.53	26.39	27.17	19.18	13.63
1999	1937-11-01	17.34	21.34	24.47	2021-08-26	2021-09-24	24.28	14.17
2000	2013-09-01	19.47	24.28	27.38	2021-08-25	29.67	2021-01-21	18.64
2001	1934-10-01	15.83	23.72	23.45	27.16	2021-06-28	2021-06-18	17.92
2002	2021-03-13	16.55	24.32	26.35	28.72	2021-04-26	20.85	1958-12-01
2003	2016-11-01	15.85	2021-01-26	28.93	28.65	30.48	2021-02-23	2021-07-12
2004	1993-08-01	16.86	19.71	2021-12-24	26.57	27.35	21.95	2021-07-16
2005	1948-08-01	17.47	2021-05-22	25.14	2021-09-27	24.29	22.27	16.31
2006	1945-08-01	2021-04-18	20.56	25.53	29.99	23.87	2021-11-24	18.42
2007	13.23	20.23	23.94	27.86	30.19	28.68	19.85	15.43
2008	1951-10-01	17.49	23.47	27.13	26.91	27.68	20.86	16.98
2009	2021-03-09	22.29	23.64	24.55	30.2	28.46	25.28	14.74
2010	1982-10-01	17.14	2021-01-21	2021-11-25	29.39	2021-01-26	19.16	13.56
2011	2021-03-12	2021-02-20	2021-06-23	2021-03-26	2021-03-26	2021-01-29	2021-01-27	2021-04-16
2012	15	2021-08-18	2021-09-24	2021-06-27	30	30.2	2021-02-25	2021-04-16
2013	2021-02-07	2021-05-18	22	2021-02-26	2021-07-29	2021-01-30	2021-01-21	2021-01-18
2014	2021-05-15	2021-07-18	2021-03-21	2021-02-26	2021-03-28	2021-09-24	2021-01-22	2021-05-16
2015	2021-08-11	2021-09-16	2021-06-21	2021-09-25	2021-04-30	2021-04-30	2021-07-22	14
2016	2021-08-12	2021-04-19	2021-01-23	28	2021-09-28	27	2021-05-25	2021-07-13
2017	15.48	16.52	24.18	29.34	28.88	30.46	21.57	16.53
2018	2023-08-01	22.51	26.98	27.52	2021-05-29	30.89	24.62	19.41
minimum value
maximum value
